# Supplementary material for: osr1 Maintains Renal Progenitors and Regulates Podocyte Development by Promoting wnt2ba via the Antagonism of hand2
Source: Biomedicines. 2022 Nov 9;10(11):2868. doi: 10.3390/biomedicines10112868 (PMC9687957; doi:10.3390/biomedicines10112868)
Supplement: Supplementary file 1 [file biomedicines-10-02868-s001.zip]

Archive with 1 entries (1 files):
- biomedicines-1977723-supplementary.pdf
